# Supplementary material for: Co-occurrence patterns of bacteria within microbiome of Moscow subway
Source: Comput Struct Biotechnol J. 2020 Feb 1;18:314–22. doi: 10.1016/j.csbj.2020.01.007 (PMC7016200; doi:10.1016/j.csbj.2020.01.007)
Supplement: Supplementary data 2 — Supplementary Tables: Supplementary Table 1 – Sample information. Supplementary Table 2 – List of pathogens detectable with the used method. Supplementary Table 3 – Associations between microbial taxa and factors (n = 40 samples) [file mmc2.xlsx]

## Sheet: Supplementary Table 1
Supplementary Table 1 – Sample information
Sample id	Station	Site	Material type
MS.019	Vystavochnaya	Wall (at shoulder level)	Steel
MS.025	Dostoyevskaya	Information stand	Steel
MS.040	Sretenskiy boulevard	Floor	Stone
MS.027	Vystavochnaya	Information stand	Plastic
MS.024	Sretenskiy boulevard	Wall (at shoulder level)	Stone
MS.026	Dostoyevskaya	Information stand	Plastic
MS.001	Dostoyevskaya	Railings near escalator	Steel
MS.002	Sretenskiy boulevard	Railings near escalator	Steel
MS.003	Vystavochnaya	Railings near escalator	Wood
MS.004	Vystavochnaya	Railings near escalator	Wood
MS.005	Dostoyevskaya	Railings near escalator	Steel
MS.020	Vystavochnaya	Wall (at shoulder level)	Steel
MS.021	Dostoyevskaya	Wall (at shoulder level)	Stone
MS.008	Sretenskiy boulevard	Railings near escalator	Steel
MS.009	Dostoyevskaya	Bench, downside	Wood
MS.022	Dostoyevskaya	Wall (at shoulder level)	Stone
MS.028	Vystavochnaya	Information stand	Steel
MS.023	Sretenskiy boulevard	Wall (at shoulder level)	Stone
MS.006	Rimskaya	Railings near escalator	Steel
MS.032	Rimskaya	Information stand	Plastic
MS.014	Rimskaya	Bench, downside	Wood
MS.007	Rimskaya	Railings near escalator	Steel
MS.039	Vystavochnaya	Floor	Stone
MS.012	Sretenskiy boulevard	Bench, downside	Wood
MS.035	Sretenskiy boulevard	Floor	Stone
MS.034	Dostoyevskaya	Floor	Stone
MS.037	Vystavochnaya	Floor	Steel
MS.036	Rimskaya	Floor	Stone
MS.031	Rimskaya	Information stand	Steel
MS.030	Sretenskiy boulevard	Information stand	Plastic
MS.033	Dostoyevskaya	Floor	Stone
MS.018	Rimskaya	Wall (at shoulder level)	Stone
MS.017	Rimskaya	Wall (at shoulder level)	Stone
MS.016	Vystavochnaya	Bench, downside	Wood
MS.015	Vystavochnaya	Bench, downside	Wood
MS.029	Sretenskiy boulevard	Information stand	Steel
MS.013	Rimskaya	Bench, downside	Wood
MS.038	Rimskaya	Floor	Stone
MS.011	Sretenskiy boulevard	Bench, downside	Wood
MS.010	Dostoyevskaya	Bench, downside	Wood

## Sheet: Supplementary Table 2 
Supplementary Table 2 – List of pathogens detectable with the used method.
Pathogen	Number of unique sequences in GreenGenes database identified by TaxMan	Sequences from the Moscow subway data having >97% similarity with one of the respective pathogen sequences
g__Borrelia; s__burgdorferi	1	-
g__Clostridium; s__perfringens	33	CCTGTTTGCTCCCCACGCTTTCGAGCCTCAGCGTCAGTTACAGTCCAGAGAGTCGCCTTCGCCACTGGTGTTCTTCCTAATCTCTACGCATTTCACCGCTACACTAGGAATTCCACTCTCCTCTCCTGCACTCTAGATAACCAGTTTGGAATGCAGCACCCAAGTTGAGCCCGGGTATTTCACATCCCACTTAATCATCCGCCTACGCTCCCTTTACGCCCAGTAAATCCGGATAACGCTCGCCACCTACGTA
g__Clostridium; s__tetani	1	-
g__Haemophilus; s__influenzae	3	-
g__Helicobacter; s__pylori	2	-
g__Legionella	17	-
g__Staphylococcus; s__aureus	175	-
g__Salmonella	4	-
g__Leptospira	18	-
Campylobacter	27	-

## Sheet: Supplementary Table 3
Supplementary Table 3 - Associations between microbial taxa and factors (n = 40 samples).
Factor	Taxon	Rank	Beta	P value	Adjusted p value
Dostoyevskaya	k__Bacteria;p__Proteobacteria	phylum	-0.42009	0.00027289	0.00682224
Dostoyevskaya	k__Bacteria;p__Chloroflexi	phylum	-0.0358814	0.011638	0.0969832
Number of passangers	k__Bacteria;p__Actinobacteria;c__Actinobacteria;o__Actinomycetales;f__Microbacteriaceae	family	1.93903e-06	0.000188879	0.0227677
Number of passangers	k__Bacteria;p__Actinobacteria;c__Actinobacteria;o__Actinomycetales;f__Nocardiaceae	family	3.49902e-06	0.000793511	0.0476107
Rimskaya	k__Bacteria;p__Actinobacteria;c__Actinobacteria;o__Actinomycetales;f__Microbacteriaceae	family	0.0521651	0.000252974	0.0227677
Dostoyevskaya	k__Bacteria;p__Actinobacteria	phylum	0.278803	0.00266866	0.0333582
Floor	k__Bacteria;p__Proteobacteria;c__Gammaproteobacteria;o__;f__;g__;s__	species	0.015529	0.00169515	0.0918204
Floor	k__Bacteria;p__Proteobacteria;c__Gammaproteobacteria;o__;f__;g__	genus	0.015529	0.00169515	0.0847573
Floor	k__Bacteria;p__Actinobacteria;c__Actinobacteria;o__Actinomycetales;f__Actinomycetaceae	family	0.0212797	1.08106e-05	0.00243239
Floor	k__Bacteria;p__Firmicutes;c__Clostridia;o__Clostridiales;f__Clostridiaceae;g__;s__	species	0.0352204	0.000827433	0.0672289
Floor	k__Bacteria;p__Firmicutes;c__Clostridia;o__Clostridiales;f__Clostridiaceae;g__	genus	0.0352204	0.000827433	0.0620575
Floor	k__Bacteria;p__Proteobacteria;c__Alphaproteobacteria;o__Rhodobacterales;f__Rhodobacteraceae;g__;s__	species	0.0551145	0.00130104	0.0845675
Floor	k__Bacteria;p__Proteobacteria;c__Alphaproteobacteria;o__Rhodobacterales;f__Rhodobacteraceae;g__	genus	0.0551145	0.00130104	0.0780623
Floor	k__Bacteria;p__Proteobacteria;c__Gammaproteobacteria;o__Enterobacteriales;f__Enterobacteriaceae;g__;s__	species	0.0557373	0.00030192	0.032708
Floor	k__Bacteria;p__Proteobacteria;c__Gammaproteobacteria;o__Enterobacteriales;f__Enterobacteriaceae;g__	genus	0.0557373	0.00030192	0.030192
Information stand	k__Bacteria;p__Firmicutes;c__Bacilli;o__Bacillales;f__Bacillaceae;g__Bacillus;s__	species	0.191339	0.000287251	0.032708
Information stand	k__Bacteria;p__Firmicutes;c__Bacilli;o__Bacillales;f__Bacillaceae;g__Bacillus	genus	0.191339	0.000287251	0.030192
Floor	k__Bacteria;p__Proteobacteria;c__Betaproteobacteria;o__Burkholderiales;f__Comamonadaceae	family	0.305542	0.000157431	0.017711
Floor	k__Bacteria;p__Proteobacteria;c__Betaproteobacteria;o__Burkholderiales;f__Comamonadaceae;g__;s__	species	0.305814	0.000154587	0.032708
Floor	k__Bacteria;p__Proteobacteria;c__Betaproteobacteria;o__Burkholderiales;f__Comamonadaceae;g__	genus	0.305814	0.000154587	0.030192
